# Supplementary material for: The accuracy of an electronic nose to diagnose tuberculosis in patients referred to an expert centre
Source: PLoS One. 2023 Feb 7;18(2):e0276045. doi: 10.1371/journal.pone.0276045 (PMC9904488; doi:10.1371/journal.pone.0276045)
Supplement: S1 Database — (XLSX) [file pone.0276045.s002.xlsx]

## Sheet: spss pullex blind predicion 15_
PULEX	Bad_Predictions	Enose	Gold standard_TB	Results	Age	Sex	Alcohol	Smoking	Food intake	Intake_group	Weight	Length	BMI	Respiratory rate	Heart rate	Fever	Cough	Adenomegaly	Fatigue	night sweat	oral condition	Infiltrate	Atelectasis	Hilar enlargement	Mediastinal enlargement	Pleural effusion	Cavities	Comorbidities	COPD	Asthma	Diabetes	Hypertension	Malignancy	HIV	Contact	addicted	Antibiotics	Chronic medication	Ziehl_Neelsen	culture	PCR	Germs	TB_ALL	TB_pulmonary	Extra_pulmonary_TB	TB_clinic
1.16.12	1	0	1	4	24	1	0	0	1	1	51	171	17.5	12	95	1	1	0	0	1	2	0	0	0	0	1	0	0	0	0	0	0	0	0	1	0	0	1	0	0	0	0	1	0	1	0
1.17.29	1	0	1	4	44	1	0	1	2	1	70	172	23.7	20	61	0	1	0	0	1	2	1	0	0	0	0	1	0	0	0	0	0	0	0	0	0	1	1	1	1	2	0	1	1	0	0
1.17.39	1	1	0	2	36	0	0	0	3	1	66	161	25.4	21	86	1	1	0	1	1	1	1	0	0	0	0	1	0	0	0	0	0	0	0	0	0	1	0	0	0	2	0	0	0	0	0
1.17.42	1	0	1	4	26	1	0	0	2	1	53	170	18.3	20	112	1	1	0	1	1	2	1	0	0	0	0	1	0	0	0	0	0	0	0	1	0	1	1	1	1	2	0	1	1	0	0
1.17.43	1	0	1	4	28	1	0	1	2	1	46.6	167	16.5	21	98	1	1	0	1	0	1	1	0	0	0	0	1	0	0	0	0	0	0	0	1	1	1	1	1	1	2	0	1	1	0	0
1.17.44	1	0	1	4	65	0	0	0	4	1	63	161	24.3	20	70	1	1	0	0	1	2	0	0	0	0	1	0	0	0	0	0	0	0	0	0	0	1	1	2	2	2	0	1	0	1	0
1.17.46	1	0	1	4	37	1	1	1	4	1	69	174	22.8	21	96	1	1	0	1	1	1	1	0	0	0	0	1	1	0	0	1	0	0	0	0	0	1	0	1	1	2	0	1	1	0	0
1.17.49	1	0	1	4	49	1	1	0	3	1	51	173	17	20	75	0	1	0	1	1	1	1	0	0	0	0	1	0	0	0	0	0	0	0	0	0	1	1	0	1	1	0	1	1	0	0
1.17.51	1	1	0	2	33	0	0	1	3	1	74	165	27.2	18	82	0	1	0	0	0	2	0	0	0	0	0	0	0	0	0	0	0	0	0	0	0	0	0	0	0	0	0	0	0	0	0
1.17.55	1	0	1	4	49	1	0	0	12	2	66.5	173	22.1	19	87	1	1	0	1	1	1	1	0	0	0	0	1	0	0	0	0	0	0	0	0	0	0	0	3	1	1	0	1	1	0	0
1.17.58	1	0	1	4	48	1	1	0	0.5	1	52	165	19.1	21	62	1	1	0	1	1	1	1	0	0	0	0	1	1	1	0	0	0	0	0	0	0	1	0	1	1	1	0	1	1	0	0
1.17.64	1	0	1	4	39	1	0	1	2	1	48	167	17.2	21	100	1	1	0	1	1	1	1	1	1	0	0	1	0	0	0	0	0	0	0	0	1	0	1	1	1	2	0	1	1	0	0
1.17.66	1	0	1	4	17	0	0	0	2	1	47	165	17.2	20	110	1	1	1	1	1	1	1	1	0	0	0	1	0	0	0	0	0	0	0	0	0	1	1	1	1	2	0	1	1	0	0
1.17.67	1	0	1	4	15	1	0	0	3	1	58	175	18.9	25	93	1	1	0	1	1	3	1	1	0	0	0	0	0	0	0	0	0	0	0	0	0	1	1	1	1	2	0	1	1	0	0
1.17.68	1	0	1	4	46	1	0	0	3	1	79	175	25.8	20	94	1	1	0	1	1	2	1	0	0	0	1	1	0	0	0	0	0	0	0	0	0	1	0	0	0	2	0	1	0	1	0
1.17.71	1	1	0	2	73	1	0	1	3	1	65.9	160	25.7	20	76	1	1	0	1	0	2	0	0	0	0	1	0	0	0	0	0	0	0	0	0	0	1	0	0	0	2	0	0	0	0	0
1.17.72	1	0	1	4	41	1	0	0	4	1	65	170	22.4	21	62	1	0	0	1	1	2	1	0	0	0	1	0	0	0	0	0	0	0	0	0	0	1	1	0	1	2	0	1	1	1	0
1.17.74	1	0	1	4	34	1	0	0	0.1	1	44	159	17.4	21	82	1	1	0	1	0	2	1	0	0	0	0	0	0	0	0	0	0	0	0	0	0	1	1	1	1	2	0	1	1	0	0
1.17.79	1	1	0	2	49	1	1	1	2	1	48	158	19.2	20	67	1	1	1	1	1	1	1	0	0	0	0	0	1	1	0	0	0	0	1	0	0	1	0	0	0	2	2	0	0	0	0
1.17.82	1	0	1	4	57	1	0	0	1	1	54	162	20.6	20	106	1	1	0	1	1	2	1	0	0	0	0	0	1	1	0	0	0	0	0	0	0	0	0	0	1	1	0	1	1	0	0
1.17.83	1	0	1	4	67	1	0	1	2	1	62	175	20.2	22	93	1	1	0	1	1	2	1	0	0	0	1	0	0	0	0	0	0	0	0	0	0	1	1	0	1	2	0	1	1	0	0
1.17.84	1	0	1	4	18	0	0	0	3	1	41.5	158	16.8	21	83	1	1	0	1	1	2	0	0	0	0	0	1	0	0	0	0	0	0	0	0	0	1	1	1	1	2	0	1	1	0	0
1.17.85	1	0	1	4	42	0	0	0	2	1	53.6	167	19.4	18	91	1	1	0	1	1	1	1	0	0	1	1	1	0	0	0	0	0	0	0	0	0	1	1	1	1	2	0	1	1	0	0
1.17.86	1	0	1	4	68	0	0	0	3	1	69	155	28.5	18	78	1	1	0	1	1	2	1	1	0	0	1	0	1	0	0	1	0	0	0	0	0	1	1	1	1	2	1	1	1	0	0
1.17.87	1	0	1	4	65	1	0	0	-99	-99	-99	-99	-99	22	82	1	1	0	1	1	1	1	0	0	0	0	1	1	1	0	0	0	0	0	0	0	1	0	1	1	2	0	1	1	0	0
1.17.88	1	1	0	2	54	1	0	0	2	1	75	165	27.5	19	83	0	0	0	1	1	1	1	0	0	0	1	0	1	0	0	1	0	0	0	0	0	1	0	0	0	0	0	0	0	0	0
1.17.89	1	1	0	2	54	1	0	1	0	1	60	167	21.5	21	90	1	1	0	1	1	2	1	1	0	0	0	0	1	1	0	0	0	0	0	0	0	1	0	0	0	0	0	0	0	0	0
1.17.90	1	0	1	4	62	1	1	1	2	1	45	163	16.9	22	82	1	1	0	1	1	1	1	0	0	0	0	1	1	1	0	0	0	0	0	1	0	0	1	1	1	2	0	1	1	0	0
1.17.95	1	0	1	4	27	1	0	0	3	1	70	183	20.9	20	64	0	1	0	0	0	3	1	0	0	0	0	1	0	0	0	0	0	0	0	0	0	1	1	1	1	2	0	1	1	0	0
1.17.99	1	0	1	4	64	0	0	0	2	1	67	167	24.1	20	103	1	1	0	1	1	2	0	1	0	0	1	0	1	0	0	0	1	0	0	0	0	1	0	0	0	2	0	1	0	1	0
1.17.100	1	0	1	4	33	1	0	0	2	1	80	183	23.9	20	106	1	1	0	1	1	2	1	0	0	0	0	1	0	0	0	0	0	0	0	0	0	1	1	1	1	1	0	1	1	0	0
1.17.101	1	0	1	4	83	0	0	0	2	1	42	153	17.9	20	61	0	1	0	0	0	1	1	0	0	0	0	1	1	0	0	0	1	0	0	1	0	1	1	1	1	2	0	1	1	0	0
1.17.104	1	1	0	2	-99	1	1	0	2	1	71	169	24.9	19	87	1	1	0	1	1	2	1	0	0	0	0	1	0	0	0	0	0	0	0	0	0	1	0	0	0	2	2	0	0	0	0
1.17.106	1	0	1	4	50	0	0	0	2	1	55	152	23.8	21	87	1	1	0	0	1	2	1	1	0	0	1	1	1	0	1	0	0	0	0	0	0	1	1	1	1	2	0	1	1	0	0
1.17.111	1	0	1	4	22	1	0	1	2	1	65	170	22.4	19	87	1	1	0	1	1	2	1	0	0	0	1	0	0	0	0	0	0	0	0	0	0	1	1	0	0	2	0	1	0	1	0
1.17.112	1	0	1	4	17	1	0	0	2	1	75	185	21.9	22	96	1	1	0	1	1	2	1	0	0	0	1	0	0	0	0	0	0	0	0	0	0	1	1	0	0	2	0	1	0	0	1
1.17.115	1	0	1	4	35	1	0	0	2	1	48	159	19	20	82	1	1	0	1	1	2	1	0	0	0	1	1	1	0	0	0	1	0	0	0	0	1	1	1	1	2	0	1	1	0	0
1.17.118	1	0	1	4	64	0	0	0	2	1	49	157	19.9	18	86	1	1	0	1	1	2	0	0	1	0	0	1	1	0	0	1	0	0	0	0	0	0	0	1	1	2	0	1	1	0	0
1.17.23	0	1	1	1	36	1	1	1	5	2	51.6	168	18.4	20	92	1	1	0	1	1	2	1	0	1	0	0	1	0	0	0	0	0	0	0	0	0	1	1	1	0	0	0	1	1	0	0
1.17.30	0	1	1	1	41	1	0	1	1	1	50.5	162	19.4	20	69	1	1	0	0	1	1	1	0	0	0	1	0	0	0	0	0	0	0	0	0	0	1	1	1	1	2	0	1	1	0	0
1.17.31	0	1	1	1	46	1	1	0	3	1	85.9	171	29.4	24	96	1	1	0	1	0	1	0	0	0	0	1	0	1	0	0	0	1	0	0	0	0	0	0	3	-99	2	0	1	0	1	0
1.17.33	0	1	1	1	47	0	0	0	1	1	53	160	20.7	21	79	1	0	0	1	1	2	0	0	0	0	1	0	0	0	0	0	0	0	0	0	0	1	1	3	-99	0	0	1	0	0	1
1.17.36	0	1	1	1	52	0	0	0	3	1	69	165	25.3	20	80	1	1	0	1	1	2	1	0	0	0	0	1	1	0	0	1	0	0	0	0	0	1	1	1	-99	2	0	1	1	0	0
1.17.40	0	1	1	1	35	1	0	0	2	1	90	170	31.1	20	88	1	1	0	1	1	1	1	0	0	0	0	1	0	0	0	0	0	0	0	1	0	0	1	1	1	1	0	1	1	0	0
1.17.47	0	1	1	1	62	1	1	1	3	1	49.2	169	17.2	20	72	1	1	0	1	1	1	1	0	0	0	0	1	1	1	0	0	0	0	0	0	0	0	1	1	1	2	1	1	1	0	0
1.17.50	0	1	1	1	50	1	0	1	13	2	55	177	17.6	21	84	1	1	0	1	1	1	1	0	0	0	0	1	0	0	0	0	0	0	0	0	0	0	0	3	1	1	0	1	1	0	0
1.17.52	0	1	1	1	46	1	0	0	11	2	87	182	26.2	20	86	0	1	0	1	0	2	1	1	0	0	0	1	0	0	0	0	0	0	-99	-99	-99	1	0	0	1	1	0	1	1	0	0
1.17.53	0	1	1	1	45	1	1	1	1	1	68	169	23.8	20	87	1	1	0	1	1	2	1	0	1	1	1	0	1	0	0	1	0	0	-99	-99	-99	1	0	3	1	1	0	1	1	0	0
1.17.54	0	1	1	1	19	1	0	1	4	1	67	182	20.2	19	88	1	1	0	1	0	2	1	0	0	0	0	1	0	0	0	0	0	0	0	0	0	0	1	1	1	1	0	1	1	0	0
1.17.57	0	1	1	1	37	1	0	0	3	1	60	176	19.4	20	102	1	1	0	1	1	2	1	0	1	0	0	1	0	0	0	0	0	0	0	0	1	0	0	1	1	1	0	1	1	0	0
1.17.59	0	1	1	1	28	1	0	0	1	1	63.7	160	25	20	78	1	1	0	1	1	2	1	0	0	0	0	1	0	0	0	0	0	0	0	0	0	1	1	2	2	2	0	1	0	0	1
1.17.60	0	1	1	1	49	1	0	0	0	1	52.8	162	20.2	21	100	1	1	0	1	1	2	1	0	0	0	0	0	1	1	0	0	0	0	0	0	0	0	0	1	1	1	1	1	1	0	0
1.17.61	0	1	1	1	23	1	0	1	2	1	62	165	22.7	20	88	1	0	1	0	1	2	1	1	0	0	1	1	0	0	0	0	0	0	0	1	0	1	0	0	1	2	0	1	1	1	0
1.17.69	0	1	1	1	33	1	1	1	7	2	52	163	19.6	22	117	1	1	0	1	1	1	1	0	0	0	0	1	0	0	0	0	0	0	0	0	1	0	0	1	1	2	0	1	1	0	0
1.17.73	0	1	1	1	25	0	0	0	2	1	59.5	165	21.6	20	119	1	1	0	1	1	2	1	1	0	0	0	0	1	0	0	1	0	0	0	0	0	1	0	1	1	2	0	1	1	0	0
1.17.75	0	1	1	1	27	1	1	1	0	1	59.7	175	19.2	21	80	1	1	0	1	1	3	0	0	0	0	1	0	1	0	0	0	0	0	1	0	0	1	1	0	0	0	0	1	0	1	0
1.17.80	0	1	1	1	25	0	0	0	5	2	50	162	19.1	20	84	0	0	0	1	0	2	-99	-99	-99	-99	-99	-99	0	0	0	0	0	0	0	0	0	0	1	2	2	2	0	1	0	1	0
1.17.81	0	0	0	3	51	0	0	0	1	1	59.6	162	22.5	19	81	0	1	0	1	0	2	1	0	0	0	0	1	0	0	0	0	0	0	0	0	0	1	0	0	0	2	0	0	0	0	0
1.17.92	0	1	1	1	21	0	0	0	2	1	49	170	16.9	21	98	1	1	1	1	1	2	1	0	1	0	1	0	0	0	0	0	0	0	0	0	0	1	0	0	1	0	0	1	1	1	0
1.17.93	0	1	1	1	15	0	0	0	2	1	48	150	21.3	19	83	1	1	0	1	1	3	1	0	0	0	0	1	0	0	0	0	0	0	0	1	0	1	1	1	1	2	1	1	1	0	0
1.17.94	0	1	1	1	39	0	0	0	2	1	65	162	24.8	20	83	1	1	0	1	1	2	1	0	0	0	0	1	1	0	0	1	0	0	0	1	0	0	1	1	1	1	0	1	1	0	0
1.17.97 2	0	1	1	1	44	1	0	0	3	1	55	161	21.2	20	120	1	1	0	1	1	2	1	0	0	0	0	0	0	0	0	0	0	0	0	0	0	1	1	1	1	1	1	1	1	0	0
1.17.98	0	1	1	1	30	0	0	1	2	1	62	162	23.6	19	86	0	1	1	1	1	1	1	0	0	0	0	0	1	1	0	0	0	0	0	0	1	0	0	1	1	2	0	1	1	0	0
1.17.102	0	1	1	1	32	1	0	1	1	1	78	175	25.4	21	82	1	1	0	1	0	2	1	1	0	0	0	1	1	0	0	1	0	1	0	0	0	1	0	1	1	2	1	1	1	0	0
1.17.103	0	1	1	1	24	1	0	1	2	1	57	177	18.2	20	95	1	1	0	0	1	2	0	0	0	0	0	1	0	0	0	0	0	0	0	0	1	1	1	1	1	2	0	1	1	0	0
1.17.107	0	1	1	1	28	0	0	1	2	1	49	165	18	19	81	1	1	0	1	1	3	1	0	0	0	0	0	0	0	0	0	0	0	0	0	0	0	0	0	1	2	0	1	1	0	0
1.17.108	0	0	0	3	50	0	0	0	3	1	64	160	25	18	97	1	1	0	1	1	2	1	0	0	0	1	0	1	0	0	1	0	1	-99	-99	-99	1	0	0	0	0	0	0	0	0	0
1.17.109	0	1	1	1	24	1	1	1	3	1	49	185	14.3	25	100	1	1	0	1	1	1	1	1	0	0	0	1	1	0	0	0	0	1	0	0	0	1	1	1	1	2	2	1	1	0	0
1.17.110	0	1	1	1	23	1	0	1	2	1	59	181	18	19	96	1	1	0	1	1	2	1	0	0	0	1	0	0	0	0	0	0	0	0	0	1	1	0	0	1	2	0	1	1	0	0
1.17.113	0	0	0	3	38	0	0	0	1	1	61	166	22.1	20	68	0	0	0	0	0	3	0	0	0	0	0	0	0	0	0	0	0	0	-99	-99	0	1	0	0	0	2	0	0	0	0	0
1.17.114	0	1	1	1	22	1	1	1	2	1	60	161	23.1	19	80	1	1	0	1	1	1	1	0	0	0	0	0	0	0	0	0	0	0	0	1	1	1	0	1	1	2	0	1	1	0	0
1.17.116	0	1	1	1	49	1	0	0	3	1	55	165	20.2	21	93	1	1	0	1	1	2	0	0	0	0	1	0	0	0	0	0	0	0	0	1	0	1	1	0	0	2	0	1	0	0	1
1.17.117	0	1	1	1	46	1	0	0	2	1	49	165	18	25	103	1	1	0	1	1	2	1	0	0	0	0	1	1	0	0	1	0	0	0	0	0	0	1	1	1	1	0	1	1	0	0
1.17.119	0	0	0	3	35	0	0	0	3	1	49	160	19.1	24	86	1	1	0	0	1	2	0	0	0	0	1	0	0	0	0	0	0	0	0	0	0	0	0	0	0	2	0	0	0	0	0
1.17.120	0	1	1	1	23	1	0	0	3	1	65	170	22.4	18	72	1	0	0	1	1	2	0	0	0	0	0	1	0	0	0	0	0	0	-99	-99	-99	0	0	1	0	2	0	1	1	0	0
1.17.122	0	1	1	1	19	0	0	0	2	1	45	149	20.2	20	112	1	1	0	0	0	3	1	0	0	0	0	1	0	0	0	0	0	0	0	0	0	1	0	1	1	2	0	1	1	0	0
1.16.11	-88	1	1	-88	30	1	0	0	2	1	48	170	17	21	98	1	1	0	1	1	1	1	0	0	0	0	1	0	0	0	0	0	0	0	-99	-99	1	0	1	1	2	1	1	1	0	0
1.16.13	-88	1	1	-88	41	1	0	0	3	1	60	173	20	20	85	0	1	0	1	0	1	1	0	0	0	0	0	0	0	0	0	0	0	0	-99	-99	1	1	1	1	2	0	1	1	1	0
1.16.14	-88	1	0	-88	38	1	0	1	20	2	69	168	24	21	96	1	1	0	0	1	1	0	0	0	0	1	0	0	0	0	0	0	0	-99	-99	-99	0	0	0	0	2	0	0	0	0	0
1.16.15	-88	1	1	-88	22	1	0	1	1	1	59	172	20	19	82	0	1	0	1	0	2	0	0	0	0	1	0	0	0	0	0	0	0	0	-99	-99	1	0	0	0	2	0	1	0	1	0
1.16.16	-88	1	1	-88	39	1	0	0	1	1	46	168	16	20	100	0	0	0	1	0	2	0	0	0	0	1	0	0	0	0	0	0	0	0	1	-99	1	0	0	0	2	0	1	0	1	0
1.16.17	-88	1	1	-88	22	1	0	0	1	1	58	170	20	21	80	0	1	0	0	0	1	1	0	0	0	1	0	0	0	0	0	0	0	0	-99	-99	1	0	1	0	2	0	1	1	0	0
1.16.18	-88	0	0	-88	57	0	0	0	1	1	49	156	20	22	90	0	1	0	0	0	1	0	0	0	0	0	0	1	0	0	1	0	0	-99	-99	-99	1	0	0	0	2	1	0	0	0	0
1.17.19	-88	0	1	-88	27	1	0	0	2	1	64	167	23	20	86	1	1	0	1	1	2	1	0	0	0	0	0	0	0	0	0	0	0	0	1	-99	0	1	1	1	2	0	1	1	0	0
1.17.20	-88	1	1	-88	18	1	0	0	2	1	63	168	22	21	89	1	1	0	1	1	3	1	0	0	0	0	1	0	0	0	0	0	0	0	-99	-99	1	1	1	0	2	0	1	1	0	0
1.17.21	-88	1	1	-88	17	1	0	0	2	1	64	179	20	22	98	1	1	0	0	1	2	1	0	0	0	0	1	0	0	0	0	0	0	0	-99	-99	1	1	1	1	2	0	1	1	0	0
1.17.22	-88	1	1	-88	30	1	0	0	2	1	58	183	17	20	76	0	1	0	0	1	2	1	0	0	0	0	1	0	0	0	0	0	0	0	-99	-99	1	0	1	1	1	0	1	1	0	0
1.17.24	-88	1	1	-88	17	0	0	0	2	1	57	163	22	20	87	1	1	0	0	1	3	0	0	0	0	1	0	0	0	0	0	0	0	0	-99	-99	0	1	2	2	2	0	1	0	1	0
1.17.25	-88	1	1	-88	20	1	0	0	3	1	60	177	19	21	100	1	1	0	1	1	2	0	0	0	0	1	0	0	0	0	0	0	0	0	1	-99	1	1	0	1	2	0	1	1	0	0
1.17.26	-88	1	1	-88	43	1	0	1	1	1	69	170	24	21	88	1	1	0	0	1	2	1	1	0	0	1	0	0	0	0	0	0	0	0	-99	-99	1	1	1	1	2	0	1	1	1	0
1.17.27	-88	1	1	-88	50	1	0	1	1	1	84	168	30	19	86	1	1	0	1	0	1	1	0	0	0	0	1	0	0	0	0	0	0	0	1	-99	1	1	1	1	2	0	1	1	0	0
1.17.34	-88	1	1	-88	28	1	1	0	2	1	63	169	22	22	102	1	1	0	0	1	2	1	0	0	0	0	1	0	0	0	0	0	0	0	-99	-99	0	0	1	1	1	0	1	1	0	0
1.17.35	-88	1	0	-88	36	1	1	0	12	2	104	180	32	20	82	0	1	0	1	1	3	1	0	0	0	0	0	1	0	1	0	0	0	0	-99	-99	0	0	0	0	2	0	0	0	0	0
1.17.37	-88	0	1	-88	71	0	0	0	3	1	50	160	20	20	100	0	1	1	0	0	2	1	0	0	1	0	0	1	0	0	0	0	1	0	-99	-99	1	1	2	2	2	0	1	0	1	0
1.17.38	-88	0	1	-88	37	1	0	0	3	1	59	168	21	18	86	1	1	0	1	1	2	0	0	0	0	0	1	0	0	0	0	0	0	0	-99	-99	0	1	1	1	2	0	1	1	0	0
1.17.45	-88	1	1	-88	47	0	0	0	1	1	52	163	20	22	119	1	1	0	1	1	1	1	0	0	0	0	1	0	0	0	0	0	0	0	1	-99	0	0	1	1	2	0	1	1	0	0
1.17.56	-88	0	1	-88	20	1	1	1	3	1	67	165	25	22	110	1	1	0	1	1	1	1	0	0	1	1	1	0	0	0	0	0	0	0	-99	1	0	0	3	1	1	0	1	1	0	0
1.17.63	-88	1	1	-88	50	1	0	0	2	1	57	176	18	20	73	1	0	0	1	1	2	0	0	0	0	1	0	0	0	0	0	0	0	0	-99	-99	0	1	2	2	2	0	1	0	1	0
1.17.65	-88	1	1	-88	26	0	0	1	3	1	43	155	18	20	98	1	1	0	0	1	2	1	0	0	0	1	1	0	0	0	0	0	0	0	1	-99	1	1	1	1	2	1	1	1	1	0
1.17.70	-88	1	1	-88	33	0	0	0	15	2	50	164	19	19	86	0	1	0	1	0	3	1	1	0	0	0	1	1	0	1	0	0	0	0	-99	-99	0	0	0	1	1	0	1	1	0	0
1.17.76	-88	0	1	-88	52	1	1	1	5	2	55	168	20	22	92	1	1	0	1	1	1	1	0	0	0	0	1	1	1	0	0	0	0	1	-99	-99	-99	1	1	1	2	0	1	1	0	0
1.17.77	-88	1	1	-88	66	1	1	1	0	1	42	160	16	22	78	1	1	0	1	1	1	1	0	0	0	0	1	1	1	0	0	0	0	0	-99	-99	0	0	1	1	2	0	1	1	0	0
1.17.78	-88	0	1	-88	63	1	0	0	5	2	67	163	25	20	101	0	1	0	1	0	2	0	0	0	0	1	0	1	1	0	1	0	0	0	-99	-99	0	1	0	1	2	0	1	1	1	0
1.17.91	-88	1	1	-88	62	0	0	0	3	1	64	157	26	20	74	0	1	1	0	0	3	1	0	0	0	0	0	0	0	0	0	0	0	0	-99	-99	0	0	0	0	0	0	1	0	1	0
1.17.96	-88	1	1	-88	25	1	0	0	3	1	70	178	22	19	97	1	1	0	1	1	3	1	1	0	0	1	0	0	0	0	0	0	0	0	-99	-99	0	1	0	0	2	0	1	0	0	1
1.17.105	-88	1	0	-88	15	1	0	0	0	1	51	160	20	20	82	0	1	0	0	0	2	1	0	0	0	0	1	0	0	0	0	0	0	-99	-99	-99	0	1	0	0	2	0	0	0	0	0
1.17.121	-88	1	0	-88	58	1	-99	-99	2	1	65	167	23	18	88	1	1	0	0	0	3	1	0	0	0	0	1	0	0	0	0	0	0	-99	-99	-99	1	0	0	0	0	0	0	0	0	0
